# Supplementary material for: Current trends in radiocarbon in Skagerrak and Kattegat assessed by brown algae from Swedish coastal waters
Source: Radiat Prot Dosimetry. 2025 Aug 28;201(13-14):1006–16. doi: 10.1093/rpd/ncaf032 (PMC12392885; doi:10.1093/rpd/ncaf032)
Supplement: Supplementary_Material_S1_ncaf032 [file supplementary_material_s1_ncaf032.xlsx]

## Sheet: S1 Sampling sites
Sampling sites
Sea	Site number	Site name	Latitude	Longitude	Reference
Skagerrak	1	Båteviken, Strömstad	58.95N	11.13E
	2	Fjällbacka, Sälvik	58.59N	11.28E	Data in Eriksson Stenström and Mattsson, 2022
	3	Smögen, Kleven	58.35N	11.22E
	46	Lysekil	58.27N	11.42E
	4	Stockevik, Tjörn	57.96N	11.55E
Kattegat	5	Hällsvik	57.70N	11.74E	Data in Eriksson Stenström and Mattsson, 2022
	6	Smarholmens badplats	57.43N	11.92E	Data in Eriksson Stenström and Mattsson, 2022
	49	Åsa	57.35N	12.12E
	7	Frillesås	57.31N	12.15E
	8	Sallebacka	57.28N	12.14E
	9	Gloppe	57.27N	12.11E
	10	Videbergshamn	57.25N	12.11E
	11	Bua, at beacon	57.242N	12.099E
	11B	Bua, at old pier	57.242N	12.103E
	11C	Bua strand	57.229N	12.108E
	12	Skeatången, Årnäshalvön	57.20N	12.17E	Data in Eriksson Stenström and Mattsson, 2022
	13	Getterön	57.12N	12.21E	Data in Eriksson Stenström and Mattsson, 2022
	14	Glommen	56.94N	12.36E	Data in Eriksson Stenström and Mattsson, 2022
	15	Särdal	56.76N	12.63E	Data in Eriksson Stenström and Mattsson, 2022, Mattsson et al 2025
	16	Kattvik	56.46N	12.75E	Data in Eriksson Stenström and Mattsson, 2022
	50	Arild	56.27N	12.58E
	17	Mölle	56.28N	12.50E
Baltic Sea	30	Skillinge	55.47N	14.28E
	51	Åhus	55.91N	14.30E
Eriksson Stenström K, Mattsson S. 2022. Spatial and temporal variations of 14C in Fucus spp. in Swedish coastal waters. Journal of Environmental Radioactivity Volume 242, February 2022, 106794.
Mattsson et al 2025. Radionuclides in algae from Swedish coastal waters for over half a century. Radiat Prot Dosim. XXX, XXX-XXX (2025).
