# Supplementary material for: Current trends in radiocarbon in Skagerrak and Kattegat assessed by brown algae from Swedish coastal waters
Source: Radiat Prot Dosimetry. 2025 Aug 28;201(13-14):1006–16. doi: 10.1093/rpd/ncaf032 (PMC12392885; doi:10.1093/rpd/ncaf032)
Supplement: Supplementary_Material_S2_ncaf032 [file supplementary_material_s2_ncaf032.xlsx]

## Sheet: S2 Results Fucus
Uncertainties in F14C represent the analytical uncertainty (one standard deviation), resulting from repeated measurements of the same sample.
N.D. – No data. FV – Fucus vesiculosus. FS – Fucus serratus. FSp - Fucus Spiralis. AN - Ascophyllum nodosum.
F14C in Fucus collected along the Swedish coast
Sea	Site	Site name	Lat	Long	Date (YY-MM-DD)	Water temp	Salinity	Species	Comments	SSAMS sample code	F14C		Reference
						(°C)
							(%)
Skagerrak	1	Båteviken, Strömstad	58.95N	11.13E	2020-04-08	9.1	2.2	FV	Vesicles and above	LuS 15821	1.096	± 0.008	Eriksson Stenström and Mattsson, 2022
					2020-10-15	14	2.7	FV	Vesicles and above	LuS 18215	1.087	± 0.005
					2022-10-12	12	2.1	FV	Vesicles and above	LuS 18201	1.053	± 0.005
					2023-05-04	13	1.8	FV	All	LuS 19048	1.056	± 0.005
					2023-08-30	19.1	0.9	FV	All	LuS 19260	1.066	± 0.006
					2024-05-17	19.6	1.1	FV	All	LuS 19262	1.070	± 0.006
	3	Smögen, Kleven	58.35N	11.22E	2020-04-08	11.8	2.5	FV	Vesicles and above	LuS 15822	1.099	± 0.006	Eriksson Stenström and Mattsson, 2022
					2022-10-12	13.1	2.6	AN	Upper parts	LuS 18202	1.052	± 0.005
	46	Lysekil	58.27N	11.42E	2020-10-15	13.7	2.6	FV	Vesicles and above	LuS 18223	1.078	± 0.005
					2022-10-12	N.D.	2.5	FV	Vesicles and above	LuS 18213	1.052	± 0.005
					2023-05-04	14	1.9	FV	All	LuS 19062	1.050	± 0.005
					2023-05-04	14	1.9	FS	All	LuS 19061	1.070	± 0.005
					2023-08-30	20.3	1.9	FV	All	LuS 19214	1.068	± 0.006
					2024-05-18	17.2	1.3	FV	All	LuS 20068	1.062	± 0.006
	4	Stockevik, Tjörn	57.96N	11.55E	2020-04-08	11.3	2.2	FV	Vesicles and above	LuS 15823	1.072	± 0.006	Eriksson Stenström and Mattsson, 2022
					2022-10-13	12	2.4	FV	Vesicles and above	LuS 18203	1.048	± 0.005
					2023-05-04	12	2	FV	All	LuS 19029	1.053	± 0.005
					2023-08-30	20.1	1.6	FV	All	LuS 19207	1.061	± 0.005
					2024-05-18	21.3	1.2	FV	All	LuS 20063	1.049	± 0.005
Kattegat	49	Åsa	57.35N	12.12E	2022-10-14	12.3	2.1	FV	Upper 10 cm	LuS 18214	1.062	± 0.005
	7	Frillesås	57.31N	12.15E	2020-03-31	5.4	1.9	FV	Vesicles and above	LuS 15812	1.070	± 0.006	Eriksson Stenström and Mattsson, 2022
					2020-10-01	14.6	1.9	FV	Vesicles and above	LuS 18216	1.074	± 0.005
					2022-10-14	12.7	2.1	FV	Vesicles and above	LuS 18204	1.062	± 0.005
					2024-05-18	22.8	1.1	FV	All	LuS 20064	1.067	± 0.005
	8	Sallebacka	57.28N	12.14E	2020-03-31	5.6	2.0	FV	Vesicles and above	LuS 15813	1.097	± 0.006	Eriksson Stenström and Mattsson, 2022
					2020-10-01	15.8	2.1	FV	Vesicles and above	LuS 18217	1.153	± 0.006
					2022-10-14	12.8	2.2	FV	All	LuS 18205	1.101	± 0.005
	9	Ringhals Gloppe	57.27N	12.11E	2020-03-31	6.5	2.0	FV	Vesicles and above	LuS 15814	1.135	± 0.007	Eriksson Stenström and Mattsson, 2022
					2020-10-01	15.4	2.1	FV	Vesicles and above	LuS 18218	1.163	± 0.006
					2022-10-13	n.d.	2.4	FV	Vesicles and above	LuS 18206	1.150	± 0.005
					2023-05-05	15.5	1.8	FV	All	LuS 19051	1.162	± 0.005
					2023-05-05	15.5	1.8	FS	All	LuS 19050	1.121	± 0.005
					2023-08-30	18.4	1.3	FV	All	LuS 19208	1.144	± 0.006
	10	Videbergshamn	57.25N	12.11E	2020-03-31	6.6	2	FV	Vesicles and above	LuS 15815	1.234	± 0.008	Eriksson Stenström and Mattsson, 2022
					2020-10-01	16	2.1	FV	Vesicles and above	LuS 18219	1.237	± 0.005
					2022-10-13	13.3	2.2	FV	Vesicles and above	LuS 18207	1.361	± 0.006
					2023-05-05	11.7	1.7	FV	All	LuS 19053	1.093	± 0.005
					2023-08-31	20.4	1.0	FV	All	LuS 19209	1.237	± 0.006
					2024-05-18	20.4	1.1	FV	All	LuS 20065	1.247	± 0.008
	11	Bua, at beacon	57.242N	12.099E	2020-03-31	N.D.	N.D.	FV	Vesicles and above	LuS 15816	1.322	± 0.007	Eriksson Stenström and Mattsson, 2022
					2020-10-01	15.5	2.1	FV	Vesicles and above	LuS 18220	1.578	± 0.006
					2020-10-01	15.5	2.1	FS	Upper 10 cm	LuS 18221	1.367	± 0.006
					2022-10-13	12.9	2.3	FV	Vesicles and above	LuS 18208	1.310	± 0.006
					2023-05-05	16	1.7	FV	All	LuS 19057	1.230	± 0.005
					2023-05-05	16	1.7	FS	Lower 10 cm	LuS 19055	1.345	± 0.006
					2023-05-05	16	1.7	FS	Upper 40 cm	LuS 19056	1.235	± 0.005
					2023-08-31	18.1	1.2	FV	All	LuS 19219	1.293	± 0.006
					2024-05-18	21.2	1.1	FV	All	LuS 20066	1.130	± 0.005
	11B	Bua pier	57.242N	12.103E	2022-10-13	12.9	2.3	FV	Vesicles and above	LuS 18209	1.295	± 0.006
	11C	Bua strand	57.229N	12.108E	2022-10-14	12.8	2.1	FV	Vesicles and above	LuS 18210	1.061	± 0.006
	17	Mölle	56.28N	12.50E	2020-04-20	9.1	1.4	FV	Vesicles and above	LuS 15825	1.043	± 0.006	Eriksson Stenström and Mattsson, 2022
					2022-10-14	14.6	2.0	FV	Vesicles and above	LuS 18211	1.014	± 0.005
	50	Arild	56.27N	12.58E	2020-09-30	16.3	1.4	FS	Upper 10 cm	LuS 18224	1.047	± 0.005
					2023-05-05	10.7	1.6	FS	All	LuS 19064	1.027	± 0.005
					2023-08-31	20.1	1.1	FV	All	LuS 19215	1.034	± 0.005
					2024-05-19	20.0	1.0	FV	All	LuS 20069	1.024	± 0.005
Baltic Sea	30	Skillinge	55.47N	14.85E	2020-03-11	10.3	0.7	FV	Vesicles and above	LuS 15789	1.002	± 0.004	Eriksson Stenström and Mattsson, 2022
					2020-03-11	10.3	0.7	FV	Vesicles and above	LuS 15791	1.000	± 0.004	Eriksson Stenström and Mattsson, 2022
					2020-03-11	10.3	0.7	FV	Vesicles and above	LuS 15795	1.009	± 0.004	Eriksson Stenström and Mattsson, 2022
					2020-05-13	10.7	0.7	FV	Top part	LuS 15847	0.990	± 0.005	Eriksson Stenström and Mattsson, 2022
					2020-09-24	17.2	0.7	FV	Vesicles and above	LuS 18222	1.017	± 0.005
					2022-10-26	13.2	0.6	FV	Vesicles and above	LuS 18212	1.005	± 0.005
					2023-04-25	N.D.	0.6	FV	All	LuS 19059	0.980	± 0.005
					2023-08-22	18.4	0.7	FV	All	LuS 19259	0.990	± 0.005
					2024-05-19	24.1	0.4	FV	All	LuS 20067	0.997	± 0.005
	51	Åhus	55.91N	14.30E	2023-05-20	14.0	0.6	FV	All	LuS 19066	1.016	± 0.006
					2023-09-01	17.2	0.5	FV	All	LuS 19216	1.002	± 0.005
					2024-05-19	17.9	0.5	FV	All	LuS 20070	1.000	± 0.005
Eriksson Stenström K, Mattsson S. 2022. Spatial and temporal variations of 14C in Fucus spp. in Swedish coastal waters. Journal of Environmental Radioactivity Volume 242, February 2022, 106794.
