# Supplementary material for: Current trends in radiocarbon in Skagerrak and Kattegat assessed by brown algae from Swedish coastal waters
Source: Radiat Prot Dosimetry. 2025 Aug 28;201(13-14):1006–16. doi: 10.1093/rpd/ncaf032 (PMC12392885; doi:10.1093/rpd/ncaf032)
Supplement: Supplementary_Material_S3_ncaf032 [file supplementary_material_s3_ncaf032.xlsx]

## Sheet: S3 Results grass
Uncertainties in F14C represent the analytical uncertainty (one standard deviation), resulting from repeated measurements of the same sample.
N.D. – No data.
F14C in grass collected along the Swedish coast
Site	Site name	Date (YY-MM-DD)	SSAMS sample code	F14C		Reference
1	Båteviken, Strömstad	2022-10-12	LuS 18198	1.013	0.005
1	Båteviken, Strömstad	2023-08-30	LuS 19204	0.997	0.006
46	Lysekil	2023-05-04	LuS 19063	1.000	0.005
9	Ringhals Gloppe	2023-05-05	LuS 19052	1.004	0.005
10	Videbergshamn (Ringhals)	2023-05-05	LuS 19054	0.999	0.005
11	Bua (Ringhals)	2022-10-13	LuS 18199	1.009	0.005
11	Bua (Ringhals)	2023-05-05	LuS 19058	1.004	0.005
11C	Bua Strand (Ringhals)	2022-10-14	LuS 18200	1.006	0.005
50	Arild	2023-05-05	LuS 19065	1.002	0.005
30	Skillinge	2020-11-10	LuS 16433	1.004	0.004	Eriksson Stenström et al 2022
30	Skillinge	2022-08-13	LuS18014	1.006	0.005	Bernhardsson et al 2023
30	Skillinge	2023-04-25	LuS 19060	1.000	0.005
30	Skillinge	2023-08-22	LuS 19260	1.006	0.005	Bernhardsson et al 2024
Eriksson Stenström K, et al. 2022. Environmental levels of radiocarbon in Lund, Sweden, prior to the start of the European Spallation Source. Radiocarbon 64(1): 51-67.
Bernhardsson, C., Eriksson Stenström, K., Jönsson, M., Nilsson, C. and Pedehontaa-Hiaa, G. Radiological environmental monitoring at the ESS facility - Annual report 2022. Lund University. MA RADFYS 2023:91, BAR-2023-01, (2023).
Bernhardsson, C., Eriksson Stenström, K. and Pédehontaa-Hiaa, G. Radiological environmental monitoring at the ESS facility - annual report 2023. Lund University. BAR-2025-01, (2025).
